# Supplementary material for: Study on Metronidazole Acid-Base Behavior and Speciation with Ca2+ for Potential Applications in Natural Waters
Source: Molecules. 2022 Aug 24;27(17):5394. doi: 10.3390/molecules27175394 (PMC9457533; doi:10.3390/molecules27175394)
Supplement: Supplementary file 1 [file molecules-27-05394-s001.zip]

Archive with 1 entries (1 files):
- molecules-1855138-supplementary.pdf
